# Supplementary material for: Investigation of Potency and Safety of Live-Attenuated Peste des Petits Ruminant Virus Vaccine in Goats by Detection of Cellular and Humoral Immune Response
Source: Viruses. 2023 Jun 5;15(6):1325. doi: 10.3390/v15061325 (PMC10302441; doi:10.3390/v15061325)
Supplement: Supplementary file 1 [file viruses-15-01325-s001.zip]

Archive with 1 entries (1 files):
- viruses-2373878-supplementary.pdf
